# Supplementary material for: Consumer Seafood Waste and the Potential of a ‘Direct-from-Frozen’ Approach to Prevention
Source: Foods. 2021 Oct 21;10(11):2524. doi: 10.3390/foods10112524 (PMC8618751; doi:10.3390/foods10112524)
Supplement: Supplementary file 1 [file foods-10-02524-s001.zip]

Archive with 1 entries (1 files):
- foods-1403296-supplementary.pdf
